# Supplementary material for: High Prevalence of Schistosoma mansoni in Six Health Areas of – Kasansa Health Zone, Democratic Republic of the Congo: Short Report
Source: PLoS Negl Trop Dis. 2014 Dec 18;8(12):e3387. doi: 10.1371/journal.pntd.0003387 (PMC4270747; doi:10.1371/journal.pntd.0003387)
Supplement: S1 Dataset — The dataset of this study. (XLS) [file pntd.0003387.s001.xls]

## Sheet: cas et non cas
	ZoneDeSanté	Quartier	AS	NomDeLécole	Classe	DateDeLenqête	CodeDeLéléve	Sexe	gender	Âge	PoidsKg	TailleCm	PointDeauDans	ToiletteDans	Prov	DATE	SMDIRECT	SMK1	SMK2	SCH	EPG	intensité
1	KASANSA	NSENGA NSENGA	6	CS GM KABILA	3	2011-05-26	MK/59/KAS	féminin	1	8	23	118	non	1	Kasai Oriental	2011-01-06	0	0	0	0	0	pas d'infection
2	KASANSA	NSANGU	5	EP MUHUNDU	3	2011-06-02	KT/492/KAS	masculin	0	8	20	114	non	1	Kasai Oriental	2011-03-06	0	0	0	0	0	pas d'infection
3	KASANSA	LAC LOMBA	3	EP NDINGA	3	2011-05-31	MM/259/KAS	masculin	0	8	21	124	non	1	Kasai Oriental	2011-01-06	0	0	0	0	0	pas d'infection
4	KASANSA	LAC LOMBA	3	EP NDINGA	3	2011-05-31	NN/258/KAS	féminin	1	8	18	120	non	1	Kasai Oriental	2011-01-06	0	0	0	0	0	pas d'infection
5	KASANSA	NSENGA NSENGA	6	CS GM KABILA	3	2011-05-26	KM/54/KAS	féminin	1	9	26	128	non	1	Kasai Oriental	2011-01-06	0	0	0	0	0	pas d'infection
6	KASANSA	KASHILA	2	EP SAINT EMERY	3	2011-05-30	KM/184/KAS	masculin	0	9	23	119	non	1	Kasai Oriental	2011-01-06	0	0	0	0	0	pas d'infection
7	KASANSA	LAC LOMBA	3	EP NDINGA	3	2011-05-31	MT/256/KAS	féminin	1	9	25	128	non	0	Kasai Oriental	2011-01-06	0	0	0	0	0	pas d'infection
8	KASANSA	LAC LOMBA	3	EP NDINGA	3	2011-05-31	NN/276/KAS	féminin	1	9	23	123	non	1	Kasai Oriental	2011-02-06	0	0	0	0	0	pas d'infection
9	KASANSA	LAC LOMBA	3	EP NDINGA	3	2011-05-31	MM/279/KAS	féminin	1	10	23	122	non	1	Kasai Oriental	2011-02-06	0	0	0	0	0	pas d'infection
10	KASANSA	LAC LOMBA	3	EP NDINGA	3	2011-05-31	KT/289/KAS	féminin	1	10	23	126	non	1	Kasai Oriental	2011-02-06	0	0	0	0	0	pas d'infection
11	KASANSA	LAC LOMBA	3	EP NDINGA	3	2011-05-31	KK/267/KAS	masculin	0	10	21	126	non	1	Kasai Oriental	2011-01-06	0	0	0	0	0	pas d'infection
12	KASANSA	LAC LOMBA	3	EP NDINGA	3	2011-05-31	MK/255/KAS	masculin	0	10	25	126	non	1	Kasai Oriental	2011-01-06	0	0	0	0	0	pas d'infection
13	KASANSA	LAC LOMBA	3	EP NDINGA	3	2011-05-31	TK/254/KAS	masculin	0	10	25	118	non	0	Kasai Oriental	2011-01-06	0	0	0	0	0	pas d'infection
14	KASANSA	LAC LOMBA	3	EP NDINGA	3	2011-05-31	KK/251/KAS	féminin	1	10	25	125	non	1	Kasai Oriental	2011-01-06	0	0	0	0	0	pas d'infection
15	KASANSA	LAC LOMBA	3	EP NDINGA	3	2011-05-31	MK/273/KAS	masculin	0	10	20	119	non	1	Kasai Oriental	2011-02-06	0	0	0	0	0	pas d'infection
16	KASANSA	LAC LOMBA	3	EP NDINGA	3	2011-05-31	MN/239/KAS	masculin	0	10	25	124	non	1	Kasai Oriental	2011-01-06	0	0	0	0	0	pas d'infection
17	KASANSA	NSENGA NSENGA	6	CS GM KABILA	3	2011-05-26	MT/44/KAS	féminin	1	10	30	138	non	1	Kasai Oriental	2011-01-06	0	0	0	0	0	pas d'infection
18	KASANSA	NSENGA NSENGA	6	CS GM KABILA	3	2011-05-26	KN/38/KAS	féminin	1	10	28	134	non	1	Kasai Oriental	2011-01-06	0	0	0	0	0	pas d'infection
19	KASANSA	LAC LOMBA	3	EP NDINGA	3	2011-05-31	MM/245/KAS	féminin	1	10	23	124	non	1	Kasai Oriental	2011-01-06	0	0	0	0	0	pas d'infection
20	KASANSA	NSANGU	5	EP MUHUNDU	3	2011-06-02	KM/476/KAS	masculin	0	10	25	129	non	1	Kasai Oriental	2011-03-06	0	0	0	0	0	pas d'infection
21	KASANSA	KASANSA	1	EP KASANSA	3	2011-06-01	NK/412/KAS	féminin	1	10	28	130	non	1	Kasai Oriental	2011-02-06	0	0	0	0	0	pas d'infection
22	KASANSA	KASANSA	1	EP KASANSA	3	2011-06-01	MN/384/KAS	masculin	0	10	25	123	non	1	Kasai Oriental	2011-02-06	0	0	0	0	0	pas d'infection
23	KASANSA	KASANSA	1	EP KASANSA	3	2011-06-01	MM/374/KAS	féminin	1	10	34	128	non	1	Kasai Oriental	2011-02-06	0	0	0	0	0	pas d'infection
24	KASANSA	KASANSA	1	EP KASANSA	3	2011-06-01	MN/398/KAS	masculin	0	10	27	121	non	1	Kasai Oriental	2011-02-06	0	0	0	0	0	pas d'infection
25	KASANSA	KASANSA	1	EP KASANSA	3	2011-06-01	NK/397/KAS	féminin	1	10	30	128	non	1	Kasai Oriental	2011-02-06	0	0	0	0	0	pas d'infection
26	KASANSA	LAC LOMBA	3	EP NDINGA	3	2011-05-31	BK/238/KAS	féminin	1	11	27	130	non	1	Kasai Oriental	2011-01-06	0	0	0	0	0	pas d'infection
27	KASANSA	LAC LOMBA	3	EP NDINGA	3	2011-05-31	MK/235/KAS	féminin	1	11	30	135	non	1	Kasai Oriental	2011-01-06	0	0	0	0	0	pas d'infection
28	KASANSA	LAC LOMBA	3	EP NDINGA	3	2011-05-31	MT/232/KAS	féminin	1	11	30	133	non	1	Kasai Oriental	2011-01-06	0	0	0	0	0	pas d'infection
29	KASANSA	KASHILA	2	EP TSHINDUNDU	3	2011-05-30	TT/216/KAS	masculin	0	11	29	123	non	1	Kasai Oriental	2011-01-06	0	0	0	0	0	pas d'infection
30	KASANSA	LAC LOMBA	3	EP NDINGA	3	2011-05-31	NT/247/KAS	féminin	1	11	28	130	non	1	Kasai Oriental	2011-01-06	0	0	0	0	0	pas d'infection
31	KASANSA	LAC LOMBA	3	EP NDINGA	3	2011-05-31	NT/248/KAS	féminin	1	11	32	141	non	1	Kasai Oriental	2011-01-06	0	0	0	0	0	pas d'infection
32	KASANSA	KASHILA	2	EP SAINT EMERY	3	2011-05-30	YN/193/KAS	féminin	1	11	29	133	non	1	Kasai Oriental	2011-01-06	0	0	0	0	0	pas d'infection
33	KASANSA	KASHILA	2	EP SAINT EMERY	3	2011-05-30	TM/176/KAS	féminin	1	11	36	143	non	1	Kasai Oriental	2011-01-06	0	0	0	0	0	pas d'infection
34	KASANSA	KASHILA	2	EP SAINT EMERY	3	2011-05-30	MK/171/KAS	féminin	1	11	25	128	non	1	Kasai Oriental	2011-01-06	0	0	0	0	0	pas d'infection
35	KASANSA	KASHILA	2	EP SAINT EMERY	3	2011-05-30	NT/154/KAS	féminin	1	11	34	134	non	1	Kasai Oriental	2011-01-06	0	0	0	0	0	pas d'infection
36	KASANSA	KASHILA	2	EP TSHINDUNDU	3	2011-05-30	MK/212/KAS	masculin	0	11	27	124	non	1	Kasai Oriental	2011-01-06	0	0	0	0	0	pas d'infection
37	KASANSA	LAC LOMBA	3	EP NDINGA	3	2011-05-31	KT/268/KAS	masculin	0	11	21	119	non	1	Kasai Oriental	2011-02-06	0	0	0	0	0	pas d'infection
38	KASANSA	LAC LOMBA	3	EP NDINGA	3	2011-05-31	NT/288/KAS	féminin	1	11	30	141	non	1	Kasai Oriental	2011-02-06	0	0	0	0	0	pas d'infection
39	KASANSA	LAC LOMBA	3	EP NDINGA	3	2011-05-31	KT/269/KAS	féminin	1	11	34	145	non	1	Kasai Oriental	2011-02-06	0	0	0	0	0	pas d'infection
40	KASANSA	KASHILA	2	EP SAINT EMERY	3	2011-05-30	NM/155/KAS	féminin	1	12	35	134	non	1	Kasai Oriental	2011-01-06	0	0	0	0	0	pas d'infection
41	KASANSA	KASHILA	2	EP TSHINDUNDU	3	2011-05-30	KM/213/KAS	masculin	0	12	28	130	non	1	Kasai Oriental	2011-01-06	0	0	0	0	0	pas d'infection
42	KASANSA	KASHILA	2	EP SAINT EMERY	3	2011-05-30	MK/173/KAS	féminin	1	12	32	127	non	0	Kasai Oriental	2011-01-06	0	0	0	0	0	pas d'infection
43	KASANSA	KASANSA	1	EP KASANSA	3	2011-06-01	KM/449/KAS	masculin	0	12	30	132	non	1	Kasai Oriental	2011-02-06	0	0	0	0	0	pas d'infection
44	KASANSA	KASHILA	2	EP SAINT EMERY	3	2011-05-30	MM/158/KAS	féminin	1	12	33	133	non	1	Kasai Oriental	2011-01-06	0	0	0	0	0	pas d'infection
45	KASANSA	LAC LOMBA	3	EP NDINGA	3	2011-05-31	KK/241/KAS	féminin	1	12	35	142	non	1	Kasai Oriental	2011-01-06	0	0	0	0	0	pas d'infection
46	KASANSA	KASANSA	1	EP KASANSA	3	2011-06-01	KK/448/KAS	masculin	0	12	25	128	non	1	Kasai Oriental	2011-02-06	0	0	0	0	0	pas d'infection
47	KASANSA	KASANSA	1	EP KASANSA	3	2011-06-01	KM/427/KAS	féminin	1	12	40	140	non	1	Kasai Oriental	2011-02-06	0	0	0	0	0	pas d'infection
48	KASANSA	LAC LOMBA	3	EP NDINGA	3	2011-05-31	KM/262/KAS	masculin	0	12	24	124	non	1	Kasai Oriental	2011-01-06	0	0	0	0	0	pas d'infection
49	KASANSA	LAC LOMBA	3	EP NDINGA	3	2011-05-31	KK/252/KAS	masculin	0	12	30	132	non	0	Kasai Oriental	2011-01-06	0	0	0	0	0	pas d'infection
50	KASANSA	LAC LOMBA	3	EP NDINGA	3	2011-05-31	LK/253/KAS	féminin	1	12	43	150	non	1	Kasai Oriental	2011-01-06	0	0	0	0	0	pas d'infection
51	KASANSA	MUKONGO	4	EP INGA 2	3	2011-06-02	KL/567/KAS	masculin	0	13	34	140	non	1	Kasai Oriental	2011-03-06	0	0	0	0	0	pas d'infection
52	KASANSA	MUKONGO	4	EP INGA 2	3	2011-06-02	LK/569/KAS	masculin	0	13	37	133	non	0	Kasai Oriental	2011-03-06	0	0	0	0	0	pas d'infection
53	KASANSA	LAC LOMBA	3	EP NDINGA	3	2011-05-31	IF/263/KAS	féminin	1	13	28	134	non	1	Kasai Oriental	2011-02-06	0	0	0	0	0	pas d'infection
54	KASANSA	LAC LOMBA	3	EP NDINGA	3	2011-05-31	MK/282/KAS	féminin	1	13	35	149	non	1	Kasai Oriental	2011-02-06	0	0	0	0	0	pas d'infection
55	KASANSA	LAC LOMBA	3	EP NDINGA	3	2011-05-31	NL/287/KAS	féminin	1	14	46	152	non	1	Kasai Oriental	2011-02-06	0	0	0	0	0	pas d'infection
56	KASANSA	KASHILA	2	EP TSHINDUNDU	3	2011-05-30	NK/220/KAS	masculin	0	14	38	148	non	0	Kasai Oriental	2011-01-06	0	0	0	0	0	pas d'infection
57	KASANSA	LAC LOMBA	3	EP NDINGA	3	2011-05-31	MT/225/KAS	masculin	0	14	25	130	non	1	Kasai Oriental	2011-01-06	0	0	0	0	0	pas d'infection
58	KASANSA	LAC LOMBA	3	EP NDINGA	3	2011-05-31	NL/290/KAS	masculin	0	14	31	138	non	1	Kasai Oriental	2011-02-06	0	0	0	0	0	pas d'infection
59	KASANSA	KASANSA	1	EP KASANSA	3	2011-06-01	BM/354/KAS	féminin	1	8	21	112	non	1	Kasai Oriental	2011-02-06	1	0	0	1	1	légère
60	KASANSA	KASANSA	1	EP KASANSA	3	2011-06-01	KK/361/KAS	masculin	0	9	23	113	non	1	Kasai Oriental	2011-02-06	1	0	0	1	1	légère
61	KASANSA	KASANSA	1	EP KASANSA	3	2011-06-01	TT/355/KAS	masculin	0	9	17	103	non	1	Kasai Oriental	2011-02-06	1	0	0	1	1	légère
62	KASANSA	KASHILA	2	EP SAINT EMERY	3	2011-05-30	KT/165/KAS	masculin	0	10	30	128	non	1	Kasai Oriental	2011-01-06	0	1	0	1	1	légère
63	KASANSA	KASANSA	1	EP KASANSA	3	2011-06-01	NB/385/KAS	masculin	0	10	35	134	non	1	Kasai Oriental	2011-02-06	1	0	0	1	1	légère
64	KASANSA	KASANSA	1	EP KASANSA	3	2011-06-01	KK/401/KAS	féminin	1	10	20	114	non	1	Kasai Oriental	2011-02-06	1	0	0	1	1	légère
65	KASANSA	LAC LOMBA	3	EP LUNGU JUKA	3	2011-05-31	MK/312/KAS	masculin	0	11	25	132	non	1	Kasai Oriental	2011-02-06	0	1	0	1	1	légère
66	KASANSA	LAC LOMBA	3	EP NDINGA	3	2011-05-31	MK/271/KAS	masculin	0	11	20	123	non	1	Kasai Oriental	2011-02-06	0	1	0	1	1	légère
67	KASANSA	KASANSA	1	EP KASANSA	3	2011-06-01	KT/419/KAS	féminin	1	11	30	138	non	1	Kasai Oriental	2011-02-06	1	0	0	1	1	légère
68	KASANSA	LAC LOMBA	3	EP NDINGA	3	2011-05-31	MK/231/KAS	masculin	0	12	28	127	non	1	Kasai Oriental	2011-01-06	1	0	0	1	1	légère
69	KASANSA	LAC LOMBA	3	EP NDINGA	3	2011-05-31	KI/234/KAS	féminin	1	12	28	131	non	1	Kasai Oriental	2011-01-06	0	1	0	1	1	légère
70	KASANSA	KASHILA	2	EP SAINT EMERY	3	2011-05-30	MM/164/KAS	masculin	0	12	29	133	non	1	Kasai Oriental	2011-01-06	1	0	0	1	1	légère
71	KASANSA	KASHILA	2	EP TSHINDUNDU	3	2011-05-30	MM/206/KAS	féminin	1	12	29	131	non	1	Kasai Oriental	2011-01-06	0	1	0	1	1	légère
72	KASANSA	LAC LOMBA	3	EP INGA 2	3	2011-05-31	MM/280/KAS	masculin	0	12	25	133	non	1	Kasai Oriental	2011-02-06	0	1	0	1	1	légère
73	KASANSA	NSENGA NSENGA	6	CS GM KABILA	3	2011-05-26	OK/42/KAS	féminin	1	12	26	129	non	1	Kasai Oriental	2011-01-06	0	1	0	1	1	légère
74	KASANSA	KASHILA	2	EP SAINT EMERY	3	2011-05-30	TK/174/KAS	masculin	0	9	24	115	non	1	Kasai Oriental	2011-01-06	0	2	0	1	2	légère
75	KASANSA	KASANSA	1	EP KASANSA	3	2011-06-01	KN/400/KAS	féminin	1	10	27	124	non	1	Kasai Oriental	2011-02-06	0	2	0	1	2	légère
76	KASANSA	KASANSA	1	EP KASANSA	3	2011-06-01	MT/396/KAS	féminin	1	10	30	134	non	1	Kasai Oriental	2011-02-06	2	0	0	1	2	légère
77	KASANSA	KASANSA	1	EP KASANSA	3	2011-06-01	LK/428/KAS	féminin	1	11	36	141	non	1	Kasai Oriental	2011-02-06	0	2	0	1	2	légère
78	KASANSA	LAC LOMBA	3	EP LUNGU JUKA	3	2011-05-31	NK/305/KAS	masculin	0	11	28	139	non	1	Kasai Oriental	2011-02-06	0	2	0	1	2	légère
79	KASANSA	KASANSA	1	EP KASANSA	3	2011-06-01	MK/430/KAS	masculin	0	11	34	134	non	1	Kasai Oriental	2011-02-06	2	0	0	1	2	légère
80	KASANSA	LAC LOMBA	3	EP NDINGA	3	2011-05-31	BL/257/KAS	féminin	1	11	30	135	non	1	Kasai Oriental	2011-01-06	0	2	0	1	2	légère
81	KASANSA	NSENGA NSENGA	6	CS GM KABILA	3	2011-05-26	KK/20/KAS	masculin	0	11	24	124	non	1	Kasai Oriental	2011-01-06	0	2	0	1	2	légère
82	KASANSA	KASHILA	2	EP SAINT EMERY	3	2011-05-30	MM/153/KAS	féminin	1	12	35	144	non	1	Kasai Oriental	2011-01-06	0	2	0	1	2	légère
83	KASANSA	LAC LOMBA	3	EP NDINGA	3	2011-05-31	MK/272/KAS	féminin	1	13	31	148	non	1	Kasai Oriental	2011-02-06	0	2	0	1	2	légère
84	KASANSA	KASANSA	1	EP KASANSA	3	2011-06-01	KN/445/KAS	masculin	0	14	31	134	non	1	Kasai Oriental	2011-02-06	2	0	0	1	2	légère
85	KASANSA	KASANSA	1	EP KASANSA	3	2011-06-01	TL/350/KAS	masculin	0	8	24	116	non	1	Kasai Oriental	2011-02-06	0	3	0	1	3	légère
86	KASANSA	NSANGU	5	EP MUHUNDU	3	2011-06-02	MI/469/KAS	féminin	1	9	19	109	non	1	Kasai Oriental	2011-03-06	2	1	0	1	3	légère
87	KASANSA	KASHILA	2	EP SAINT EMERY	3	2011-05-30	KK/185/KAS	masculin	0	11	23	115	non	1	Kasai Oriental	2011-01-06	1	2	0	1	3	légère
88	KASANSA	KASANSA	1	EP KASANSA	3	2011-06-01	MK/418/KAS	féminin	1	11	30	134	non	1	Kasai Oriental	2011-02-06	3	0	0	1	3	légère
89	KASANSA	KASHILA	2	EP TSHINDUNDU	3	2011-05-30	KY/218/KAS	masculin	0	12	29	130	non	1	Kasai Oriental	2011-01-06	0	3	0	1	3	légère
90	KASANSA	KASANSA	1	EP KASANSA	3	2011-06-01	KM/455/KAS	masculin	0	12	28	130	non	1	Kasai Oriental	2011-02-06	0	3	0	1	3	légère
91	KASANSA	KASANSA	1	EP KASANSA	3	2011-06-01	IN/357/KAS	masculin	0	9	24	116	non	1	Kasai Oriental	2011-02-06	4	0	0	1	4	légère
92	KASANSA	NSANGU	5	EP MUHUNDU	3	2011-06-02	OK/499/KAS	féminin	1	10	22	122	non	1	Kasai Oriental	2011-03-06	1	3	0	1	4	légère
93	KASANSA	MUKONGO	4	EP INGA 2	3	2011-06-02	KT/594/KAS	féminin	1	12	32	136	non	0	Kasai Oriental	2011-03-06	4	0	0	1	4	légère
94	KASANSA	MUKONGO	4	EP INGA 2	3	2011-06-02	MB/573/KAS	masculin	0	13	33	129	non	0	Kasai Oriental	2011-03-06	3	1	0	1	4	légère
95	KASANSA	NSENGA NSENGA	6	CS GM KABILA	3	2011-05-26	TT/43/KAS	féminin	1	9	24	121	non	1	Kasai Oriental	2011-01-06	2	3	0	1	5	légère
96	KASANSA	NSENGA NSENGA	6	CS GM KABILA	3	2011-05-26	MM/26/KAS	masculin	0	12	30	128	non	1	Kasai Oriental	2011-01-06	1	6	0	1	7	légère
97	KASANSA	LAC LOMBA	3	EP LUNGU JUKA	3	2011-05-31	NM/317/KAS	féminin	1	13	36	145	non	1	Kasai Oriental	2011-02-06	3	4	0	1	7	légère
98	KASANSA	KASANSA	1	EP KASANSA	3	2011-06-01	MM/446/KAS	masculin	0	11	30	135	non	1	Kasai Oriental	2011-02-06	0	8	0	1	8	légère
99	KASANSA	NSANGU	5	EP MUHUNDU	3	2011-06-02	MT/473/KAS	masculin	0	12	22	120	non	1	Kasai Oriental	2011-03-06	4	4	0	1	8	légère
100	KASANSA	KASHILA	2	EP TSHINDUNDU	3	2011-05-30	KK/217/KAS	masculin	0	13	33	133	non	1	Kasai Oriental	2011-01-06	1	7	0	1	8	légère
101	KASANSA	KASANSA	1	EP KASANSA	3	2011-06-01	MK/440/KAS	féminin	1	11	30	131	non	1	Kasai Oriental	2011-02-06	0	10	0	1	10	légère
102	KASANSA	KASANSA	1	EP KASANSA	3	2011-06-01	TM/387/KAS	masculin	0	10	26	119	non	1	Kasai Oriental	2009-02-06	11	0	0	1	11	légère
103	KASANSA	MUKONGO	4	EP INGA 2	3	2011-06-02	MM/576/KAS	masculin	0	13	25	128	non	0	Kasai Oriental	2011-03-06	13	0	0	1	13	légère
104	KASANSA	KASANSA	1	EP KASANSA	3	2011-06-01	NN/431/KAS	féminin	1	11	34	140	non	1	Kasai Oriental	2011-02-06	5	10	0	1	15	légère
105	KASANSA	LAC LOMBA	3	EP NDINGA	3	2011-05-31	MK/227/KAS	masculin	0	11	25	126	non	1	Kasai Oriental	2011-01-06	0	0	1	1	20	légère
106	KASANSA	KASHILA	2	EP SAINT EMERY	3	2011-05-30	KN/168/KAS	féminin	1	11	32	133	non	1	Kasai Oriental	2011-01-06	0	0	1	1	20	légère
107	KASANSA	LAC LOMBA	3	EP NDINGA	3	2011-05-31	KK/246/KAS	féminin	1	11	25	134	non	1	Kasai Oriental	2011-01-06	0	0	1	1	20	légère
108	KASANSA	NSENGA NSENGA	6	CS GM KABILA	3	2011-05-26	IK/6/KAS	masculin	0	11	26	132	non	1	Kasai Oriental	2011-01-06	0	0	1	1	20	légère
109	KASANSA	KASHILA	2	EP SAINT EMERY	3	2011-05-30	MK/172/KAS	féminin	1	12	38	142	non	1	Kasai Oriental	2011-01-06	0	0	1	1	20	légère
110	KASANSA	LAC LOMBA	3	EP NDINGA	3	2011-05-31	MK/284/KAS	féminin	1	12	34	153	non	1	Kasai Oriental	2011-02-06	0	0	1	1	20	légère
111	KASANSA	LAC LOMBA	3	EP NDINGA	3	2011-05-31	MK/260/KAS	féminin	1	10	29	129	non	1	Kasai Oriental	2011-01-06	0	1	1	1	21	légère
112	KASANSA	KASANSA	1	EP KASANSA	3	2011-06-01	MT/363/KAS	masculin	0	10	29	125	non	1	Kasai Oriental	2011-02-06	1	0	1	1	21	légère
113	KASANSA	KASHILA	2	EP SAINT EMERY	3	2011-05-30	NT/191/KAS	féminin	1	11	36	136	non	1	Kasai Oriental	2011-01-06	0	1	1	1	21	légère
114	KASANSA	KASHILA	2	EP TSHINDUNDU	3	2011-05-30	NM/203/KAS	féminin	1	12	43	145	non	1	Kasai Oriental	2011-01-06	0	1	1	1	21	légère
115	KASANSA	NSENGA NSENGA	6	CS GM KABILA	3	2011-05-26	NM/1/KAS	féminin	1	8	22	121	non	1	Kasai Oriental	2011-01-06	0	2	1	1	22	légère
116	KASANSA	KASHILA	2	EP TSHINDUNDU	3	2011-05-30	KT/205/KAS	féminin	1	10	30	130	non	0	Kasai Oriental	2011-01-06	1	1	1	1	22	légère
117	KASANSA	LAC LOMBA	3	EP LUNGU JUKA	3	2011-05-31	MK/311/KAS	féminin	1	10	28	130	non	0	Kasai Oriental	2011-02-06	1	1	1	1	22	légère
118	KASANSA	KASANSA	1	EP KASANSA	3	2011-06-01	KL/404/KAS	féminin	1	10	25	118	non	1	Kasai Oriental	2011-02-06	0	2	1	1	22	légère
119	KASANSA	NSANGU	5	EP MUHUNDU	3	2011-06-02	MB/489/KAS	féminin	1	9	25	122	non	1	Kasai Oriental	2011-03-06	2	1	1	1	23	légère
120	KASANSA	LAC LOMBA	3	EP LUNGU JUKA	3	2011-05-31	TM/292/KAS	masculin	0	10	19	100	non	1	Kasai Oriental	2011-02-06	2	1	1	1	23	légère
121	KASANSA	LAC LOMBA	3	EP NDINGA	3	2011-05-31	NT/243/KAS	féminin	1	10	25	125	non	1	Kasai Oriental	2011-01-06	1	2	1	1	23	légère
122	KASANSA	NSANGU	5	EP MUHUNDU	3	2011-06-02	TM/495/KAS	masculin	0	10	25	126	non	1	Kasai Oriental	2011-03-06	1	2	1	1	23	légère
123	KASANSA	KASANSA	1	EP KASANSA	3	2011-06-01	NI/399/KAS	masculin	0	10	25	132	non	0	Kasai Oriental	2011-02-06	0	3	1	1	23	légère
124	KASANSA	MUKONGO	4	EP INGA 2	3	2011-06-02	TM/553/KAS	masculin	0	11	26	126	non	0	Kasai Oriental	2011-03-06	0	3	1	1	23	légère
125	KASANSA	KASHILA	2	EP SAINT EMERY	3	2011-05-30	TN/178/KAS	masculin	0	13	31	147	non	1	Kasai Oriental	2011-01-06	0	3	1	1	23	légère
126	KASANSA	KASHILA	2	EP SAINT EMERY	3	2011-05-30	MM/189/KAS	féminin	1	10	25	125	non	1	Kasai Oriental	2011-01-06	0	4	1	1	24	légère
127	KASANSA	MUKONGO	4	EP INGA 2	3	2011-06-02	IM/602/KAS	masculin	0	12	33	134	non	1	Kasai Oriental	2011-03-06	25	0	0	1	25	légère
128	KASANSA	KASHILA	2	EP TSHINDUNDU	3	2011-05-30	TM/200/KAS	féminin	1	11	34	144	non	0	Kasai Oriental	2011-01-06	2	4	1	1	26	légère
129	KASANSA	NSANGU	5	EP MUHUNDU	3	2011-06-02	KK/484/KAS	masculin	0	9	21	115	non	1	Kasai Oriental	2011-03-06	33	0	0	1	33	légère
130	KASANSA	NSENGA NSENGA	6	CS GM KABILA	3	2011-05-26	KN/12/KAS	masculin	0	10	23	120	non	1	Kasai Oriental	2011-01-06	0	34	0	1	34	légère
131	KASANSA	KASHILA	2	EP SAINT EMERY	3	2011-05-30	BK/163/KAS	masculin	0	12	29	127	non	1	Kasai Oriental	2011-01-06	0	0	2	1	40	légère
132	KASANSA	NSENGA NSENGA	6	CS GM KABILA	3	2011-05-26	MI/50/KAS	féminin	1	12	35	145	non	1	Kasai Oriental	2011-01-06	0	0	2	1	40	légère
133	KASANSA	NSENGA NSENGA	6	CS GM KABILA	3	2011-05-26	KB/46/KAS	féminin	1	12	30	138	non	1	Kasai Oriental	2011-01-06	0	0	2	1	40	légère
134	KASANSA	KASHILA	2	EP TSHINDUNDU	3	2011-05-30	LM/198/KAS	féminin	1	15	46	147	non	1	Kasai Oriental	2011-01-06	0	0	2	1	40	légère
135	KASANSA	NSANGU	5	EP MUHUNDU	3	2011-06-02	KK/465/KAS	masculin	0	10	25	126	non	1	Kasai Oriental	2011-03-06	11	10	1	1	41	légère
136	KASANSA	KASANSA	1	EP KASANSA	3	2011-06-01	KL/426/KAS	masculin	0	11	37	140	non	1	Kasai Oriental	2011-02-06	0	21	1	1	41	légère
137	KASANSA	KASHILA	2	EP SAINT EMERY	3	2011-05-30	MM/167/KAS	féminin	1	12	28	133	non	1	Kasai Oriental	2011-01-06	1	0	2	1	41	légère
138	KASANSA	NSANGU	5	EP MUHUNDU	3	2011-06-02	MK/468/KAS	masculin	0	10	23	121	non	1	Kasai Oriental	2011-03-06	1	1	2	1	42	légère
139	KASANSA	KASHILA	2	EP SAINT EMERY	3	2011-05-30	NK/188/KAS	masculin	0	12	28	127	non	1	Kasai Oriental	2011-01-06	0	2	2	1	42	légère
140	KASANSA	KASHILA	2	EP TSHINDUNDU	3	2011-05-30	MK/201/KAS	féminin	1	12	35	138	non	1	Kasai Oriental	2011-01-06	0	2	2	1	42	légère
141	KASANSA	LAC LOMBA	3	EP NDINGA	3	2011-05-31	NT/265/KAS	féminin	1	12	23	131	non	1	Kasai Oriental	2011-01-06	0	2	2	1	42	légère
142	KASANSA	KASHILA	2	EP TSHINDUNDU	3	2011-05-30	MK/197/KAS	féminin	1	13	41	141	non	1	Kasai Oriental	2011-01-06	0	2	2	1	42	légère
143	KASANSA	NSANGU	5	EP MUHUNDU	3	2011-06-02	MK/483/KAS	féminin	1	10	29	128	non	1	Kasai Oriental	2011-03-06	1	2	2	1	43	légère
144	KASANSA	MUKONGO	4	EP INGA 2	3	2011-06-02	MB/556/KAS	féminin	1	11	32	144	non	1	Kasai Oriental	2011-03-06	3	0	2	1	43	légère
145	KASANSA	NSANGU	5	EP MUHUNDU	3	2011-06-02	NK/474/KAS	masculin	0	10	20	129	non	0	Kasai Oriental	2011-03-06	1	3	2	1	44	légère
146	KASANSA	NSENGA NSENGA	6	CS GM KABILA	3	2011-05-26	KM/58/KAS	masculin	0	9	29	131	non	1	Kasai Oriental	2011-01-06	0	5	2	1	45	légère
147	KASANSA	KASANSA	1	EP KASANSA	3	2011-06-01	MN/376/KAS	masculin	0	10	28	134	non	1	Kasai Oriental	2011-02-06	1	4	2	1	45	légère
148	KASANSA	NSENGA NSENGA	6	CS GM KABILA	3	2011-05-26	OM/60/KAS	féminin	1	11	32	137	non	1	Kasai Oriental	2011-01-06	0	6	2	1	46	légère
149	KASANSA	MUKONGO	4	EP INGA 2	3	2011-06-02	KM/557/KAS	masculin	0	9	19	103	non	1	Kasai Oriental	2011-03-06	4	3	2	1	47	légère
150	KASANSA	NSANGU	5	EP MUHUNDU	3	2011-06-02	IK/493/KAS	masculin	0	10	25	134	non	1	Kasai Oriental	2011-03-06	0	11	2	1	51	légère
151	KASANSA	NSANGU	5	EP MUHUNDU	3	2011-06-02	NK/475/KAS	masculin	0	10	25	125	non	1	Kasai Oriental	2011-03-06	5	11	2	1	56	légère
152	KASANSA	KASANSA	1	EP KASANSA	3	2011-06-01	TM/382/KAS	masculin	0	10	25	126	non	1	Kasai Oriental	2011-02-06	0	19	2	1	59	légère
153	KASANSA	NSENGA NSENGA	6	CS GM KABILA	3	2011-05-26	MM/21/KAS	masculin	0	8	15	103	non	1	Kasai Oriental	2011-01-06	0	0	3	1	60	légère
154	KASANSA	NSENGA NSENGA	6	CS GM KABILA	3	2011-05-26	TT/19/KAS	masculin	0	9	20	113	non	1	Kasai Oriental	2011-01-06	0	0	3	1	60	légère
155	KASANSA	KASHILA	2	EP SAINT EMERY	3	2011-05-30	MK/186/KAS	masculin	0	11	27	123	non	1	Kasai Oriental	2011-01-06	0	0	3	1	60	légère
156	KASANSA	KASANSA	1	EP KASANSA	3	2011-06-01	KK/432/KAS	masculin	0	11	25	140	non	1	Kasai Oriental	2011-02-06	0	0	3	1	60	légère
157	KASANSA	KASHILA	2	EP SAINT EMERY	3	2011-05-30	MT/181/KAS	masculin	0	11	28	128	non	1	Kasai Oriental	2011-01-06	0	2	3	1	62	légère
158	KASANSA	LAC LOMBA	3	EP NDINGA	3	2011-05-31	KN/230/KAS	masculin	0	12	29	130	non	1	Kasai Oriental	2011-01-06	0	2	3	1	62	légère
159	KASANSA	KASHILA	2	EP SAINT EMERY	3	2011-05-30	KN/160/KAS	masculin	0	12	30	124	non	0	Kasai Oriental	2011-01-06	0	2	3	1	62	légère
160	KASANSA	LAC LOMBA	3	EP NDINGA	3	2011-05-31	NI/250/KAS	masculin	0	12	25	124	non	0	Kasai Oriental	2011-01-06	2	0	3	1	62	légère
161	KASANSA	MUKONGO	4	EP INGA 2	3	2011-06-02	TN/578/KAS	masculin	0	11	29	120	non	1	Kasai Oriental	2011-03-06	0	3	3	1	63	légère
162	KASANSA	NSENGA NSENGA	6	CS GM KABILA	3	2011-05-26	MM/27/KAS	masculin	0	9	28	128	non	1	Kasai Oriental	2011-01-06	0	4	3	1	64	légère
163	KASANSA	NSANGU	5	EP MUHUNDU	3	2011-06-02	TL/464/KAS	féminin	1	10	26	128	non	1	Kasai Oriental	2011-04-06	3	2	3	1	65	légère
164	KASANSA	LAC LOMBA	3	EP LUNGU JUKA	3	2011-05-31	KI/298/KAS	féminin	1	10	25	130	non	0	Kasai Oriental	2011-02-06	3	3	3	1	66	légère
165	KASANSA	KASANSA	1	EP KASANSA	3	2011-06-01	NM/408/KAS	féminin	1	10	29	127	non	1	Kasai Oriental	2011-02-06	1	6	3	1	67	légère
166	KASANSA	NSANGU	5	EP MUHUNDU	3	2011-06-02	TB/481/KAS	masculin	0	10	22	121	non	1	Kasai Oriental	2011-03-06	2	6	3	1	68	légère
167	KASANSA	LAC LOMBA	3	EP NDINGA	3	2011-05-31	LK/240/KAS	féminin	1	11	25	128	non	1	Kasai Oriental	2011-01-06	5	3	3	1	68	légère
168	KASANSA	KASHILA	2	EP SAINT EMERY	3	2011-05-30	MK/180/KAS	masculin	0	11	40	129	non	1	Kasai Oriental	2011-01-06	0	8	3	1	68	légère
169	KASANSA	LAC LOMBA	3	EP NDINGA	3	2011-05-31	KL/249/KAS	féminin	1	10	30	129	non	1	Kasai Oriental	2011-01-06	0	10	3	1	70	légère
170	KASANSA	LAC LOMBA	3	EP NDINGA	3	2011-05-31	LT/277/KAS	masculin	0	13	28	131	non	1	Kasai Oriental	2011-02-06	0	10	3	1	70	légère
171	KASANSA	KASANSA	1	EP KASANSA	3	2011-06-01	NK/405/KAS	féminin	1	10	28	130	non	1	Kasai Oriental	2011-02-06	0	11	3	1	71	légère
172	KASANSA	KASHILA	2	EP SAINT EMERY	3	2011-05-30	MK/182/KAS	masculin	0	12	32	135	non	1	Kasai Oriental	2011-01-06	0	12	3	1	72	légère
173	KASANSA	KASANSA	1	EP KASANSA	3	2011-06-01	MK/424/KAS	féminin	1	11	40	147	non	1	Kasai Oriental	2011-02-06	0	0	4	1	80	légère
174	KASANSA	KASANSA	1	EP KASANSA	3	2011-06-01	KM/422/KAS	féminin	1	11	35	143	non	1	Kasai Oriental	2011-02-06	0	1	4	1	81	légère
175	KASANSA	KASHILA	2	EP TSHINDUNDU	3	2011-05-30	MT/202/KAS	féminin	1	12	32	138	non	0	Kasai Oriental	2011-01-06	0	2	4	1	82	légère
176	KASANSA	NSANGU	5	EP MUHUNDU	3	2011-06-02	MM/515/KAS	masculin	0	10	24	121	non	1	Kasai Oriental	2011-03-06	2	1	4	1	83	légère
177	KASANSA	LAC LOMBA	3	EP LUNGU JUKA	3	2011-05-31	LM/316/KAS	masculin	0	11	26	135	non	1	Kasai Oriental	2011-02-06	1	2	4	1	83	légère
178	KASANSA	KASHILA	2	EP TSHINDUNDU	3	2011-05-30	MM/219/KAS	masculin	0	13	33	140	non	1	Kasai Oriental	2011-01-06	2	2	4	1	84	légère
179	KASANSA	LAC LOMBA	3	EP NDINGA	3	2011-05-31	MM/237/KAS	féminin	1	12	38	149	non	1	Kasai Oriental	2011-01-06	0	5	4	1	85	légère
180	KASANSA	KASHILA	2	EP SAINT EMERY	3	2011-05-30	KN/151/KAS	féminin	1	13	35	135	non	1	Kasai Oriental	2011-01-06	0	5	4	1	85	légère
181	KASANSA	NSENGA NSENGA	6	CS GM KABILA	3	2011-05-26	MK/22/KAS	masculin	0	11	24	123	non	1	Kasai Oriental	2011-01-06	0	6	4	1	86	légère
182	KASANSA	KASANSA	1	EP KASANSA	3	2011-06-01	LM/435/KAS	masculin	0	11	30	129	non	1	Kasai Oriental	2011-02-06	0	7	4	1	87	légère
183	KASANSA	KASANSA	1	EP KASANSA	3	2011-06-01	TM/392/KAS	masculin	0	10	30	130	non	1	Kasai Oriental	2011-02-06	2	26	3	1	88	légère
184	KASANSA	NSANGU	5	EP MUHUNDU	3	2011-06-02	KI/517/KAS	masculin	0	11	22	127	non	1	Kasai Oriental	2011-03-06	0	8	4	1	88	légère
185	KASANSA	NSENGA NSENGA	6	CS GM KABILA	3	2011-05-26	BT/4/KAS	masculin	0	10	20	117	non	1	Kasai Oriental	2011-01-06	0	11	4	1	91	légère
186	KASANSA	NSENGA NSENGA	6	CS GM KABILA	3	2011-05-26	NK/8/KAS	masculin	0	9	21	122	non	1	Kasai Oriental	2011-01-06	1	21	4	1	102	modérée
187	KASANSA	KASHILA	2	EP SAINT EMERY	3	2011-05-30	MM/157/KAS	féminin	1	10	25	123	non	1	Kasai Oriental	2011-01-06	0	2	5	1	102	modérée
188	KASANSA	KASHILA	2	EP SAINT EMERY	3	2011-05-30	MK/159/KAS	féminin	1	10	26	122	non	1	Kasai Oriental	2011-01-06	2	1	5	1	103	modérée
189	KASANSA	KASANSA	1	EP KASANSA	3	2011-06-01	MM/454/KAS	masculin	0	12	26	127	non	1	Kasai Oriental	2011-02-06	0	3	5	1	103	modérée
190	KASANSA	LAC LOMBA	3	EP LUNGU JUKA	3	2011-05-31	MK/310/KAS	féminin	1	10	23	127	non	1	Kasai Oriental	2011-02-06	1	3	5	1	104	modérée
191	KASANSA	LAC LOMBA	3	EP NDINGA	3	2011-05-31	MK/222/KAS	masculin	0	12	25	131	non	1	Kasai Oriental	2011-01-06	2	3	5	1	105	modérée
192	KASANSA	LAC LOMBA	3	EP LUNGU JUKA	3	2011-05-31	KM/315/KAS	masculin	0	13	31	138	non	1	Kasai Oriental	2011-02-06	1	4	5	1	105	modérée
193	KASANSA	LAC LOMBA	3	EP NDINGA	3	2011-05-31	TT/228/KAS	masculin	0	12	27	126	non	1	Kasai Oriental	2011-01-06	1	11	5	1	112	modérée
194	KASANSA	KASANSA	1	EP KASANSA	3	2011-06-01	LK/356/KAS	masculin	0	9	23	114	non	1	Kasai Oriental	2011-02-06	0	13	5	1	113	modérée
195	KASANSA	KASANSA	1	EP KASANSA	3	2011-06-01	TM/450/KAS	masculin	0	13	31	138	non	1	Kasai Oriental	2011-02-06	1	14	5	1	115	modérée
196	KASANSA	NSENGA NSENGA	6	CS GM KABILA	3	2011-05-26	TM/18/KAS	masculin	0	11	30	129	non	1	Kasai Oriental	2011-01-06	0	1	6	1	121	modérée
197	KASANSA	KASANSA	1	EP KASANSA	3	2011-06-01	IN/389/KAS	masculin	0	10	25	123	non	1	Kasai Oriental	2011-02-06	0	2	6	1	122	modérée
198	KASANSA	LAC LOMBA	3	EP LUNGU JUKA	3	2011-05-31	NM/293/KAS	féminin	1	13	39	154	non	1	Kasai Oriental	2011-02-06	2	0	6	1	122	modérée
199	KASANSA	KASANSA	1	EP KASANSA	3	2011-06-01	KN/380/KAS	masculin	0	10	28	125	non	1	Kasai Oriental	2011-02-06	0	3	6	1	123	modérée
200	KASANSA	NSENGA NSENGA	6	CS GM KABILA	3	2011-05-26	SB/14/KAS	masculin	0	8	22	111	non	1	Kasai Oriental	2011-01-06	1	4	6	1	125	modérée
201	KASANSA	NSENGA NSENGA	6	CS GM KABILA	3	2011-05-26	KM/17/KAS	masculin	0	8	18	114	non	1	Kasai Oriental	2011-01-06	0	6	6	1	126	modérée
202	KASANSA	NSENGA NSENGA	6	CS GM KABILA	3	2011-05-26	MM/51/KAS	féminin	1	9	24	125	non	1	Kasai Oriental	2011-01-06	0	8	6	1	128	modérée
203	KASANSA	NSENGA NSENGA	6	CS GM KABILA	3	2011-05-26	KL/16/KAS	masculin	0	11	23	119	non	1	Kasai Oriental	2011-01-06	0	8	6	1	128	modérée
204	KASANSA	KASANSA	1	EP KASANSA	3	2011-06-01	NK/434/KAS	masculin	0	11	30	129	non	1	Kasai Oriental	2011-02-06	0	21	6	1	141	modérée
205	KASANSA	KASANSA	1	EP KASANSA	3	2011-06-01	KT/390/KAS	masculin	0	10	35	140	non	1	Kasai Oriental	2011-02-06	0	2	7	1	142	modérée
206	KASANSA	MUKONGO	4	EP INGA 2	3	2011-06-02	MM/591/KAS	masculin	0	12	28	120	non	1	Kasai Oriental	2011-03-06	0	2	7	1	142	modérée
207	KASANSA	LAC LOMBA	3	EP LUNGU JUKA	3	2011-05-31	KK/306/KAS	masculin	0	13	26	131	non	0	Kasai Oriental	2011-02-06	0	5	7	1	145	modérée
208	KASANSA	KASANSA	1	EP KASANSA	3	2011-06-01	KM/429/KAS	masculin	0	11	32	138	non	1	Kasai Oriental	2011-02-06	0	6	7	1	146	modérée
209	KASANSA	NSANGU	5	EP MUHUNDU	3	2011-06-02	TM/512/KAS	masculin	0	11	32	136	non	1	Kasai Oriental	2011-03-06	0	7	7	1	147	modérée
210	KASANSA	MUKONGO	4	EP INGA 2	3	2011-06-02	NK/555/KAS	féminin	1	10	30	122	non	1	Kasai Oriental	2011-03-06	5	5	7	1	150	modérée
211	KASANSA	LAC LOMBA	3	EP LUNGU JUKA	3	2011-05-31	KK/294/KAS	féminin	1	10	30	137	non	1	Kasai Oriental	2011-02-06	0	12	7	1	152	modérée
212	KASANSA	LAC LOMBA	3	EP LUNGU JUKA	3	2011-05-31	TB/302/KAS	féminin	1	10	25	127	non	1	Kasai Oriental	2011-02-06	0	16	7	1	156	modérée
213	KASANSA	NSANGU	5	EP MUHUNDU	3	2011-06-02	MK/491/KAS	masculin	0	9	24	123	non	1	Kasai Oriental	2011-03-06	2	17	7	1	159	modérée
214	KASANSA	MUKONGO	4	EP INGA 2	3	2011-06-02	MM/584/KAS	féminin	1	12	39	141	non	0	Kasai Oriental	2011-03-06	1	19	7	1	160	modérée
215	KASANSA	KASANSA	1	EP KASANSA	3	2011-06-01	NN/443/KAS	féminin	1	11	42	150	non	1	Kasai Oriental	2011-02-06	2	4	8	1	166	modérée
216	KASANSA	LAC LOMBA	3	EP LUNGU JUKA	3	2011-05-31	MM/304/KAS	masculin	0	14	38	136	non	1	Kasai Oriental	2011-02-06	0	8	8	1	168	modérée
217	KASANSA	NSENGA NSENGA	6	CS GM KABILA	3	2011-05-26	MK/28/KAS	masculin	0	11	24	119	non	1	Kasai Oriental	2011-01-06	0	10	8	1	170	modérée
218	KASANSA	LAC LOMBA	3	EP LUNGU JUKA	3	2011-05-31	NK/307/KAS	féminin	1	9	21	118	non	1	Kasai Oriental	2011-02-06	2	10	8	1	172	modérée
219	KASANSA	KASANSA	1	EP KASANSA	3	2011-06-01	MK/406/KAS	féminin	1	10	23	121	non	1	Kasai Oriental	2011-02-06	5	7	8	1	172	modérée
220	KASANSA	KASANSA	1	EP KASANSA	3	2011-06-01	MK/423/KAS	féminin	1	11	28	134	non	1	Kasai Oriental	2011-02-06	0	14	8	1	174	modérée
221	KASANSA	LAC LOMBA	3	EP NDINGA	3	2011-05-31	MM/224/KAS	masculin	0	12	30	135	non	1	Kasai Oriental	2011-01-06	2	13	8	1	175	modérée
222	KASANSA	KASANSA	1	EP KASANSA	3	2011-06-01	MK/410/KAS	féminin	1	10	32	133	non	1	Kasai Oriental	2011-02-06	0	24	8	1	184	modérée
223	KASANSA	KASANSA	1	EP KASANSA	3	2011-06-01	KM/370/KAS	masculin	0	10	23	118	non	1	Kasai Oriental	2011-02-06	3	3	9	1	186	modérée
224	KASANSA	NSENGA NSENGA	6	CS GM KABILA	3	2011-05-26	NK/29/KAS	féminin	1	11	26	130	non	1	Kasai Oriental	2011-01-06	2	13	9	1	195	modérée
225	KASANSA	NSANGU	5	EP MUHUNDU	3	2011-06-02	MK/508/KAS	masculin	0	10	23	129	non	1	Kasai Oriental	2011-03-06	10	13	9	1	203	modérée
226	KASANSA	NSENGA NSENGA	6	CS GM KABILA	3	2011-05-26	MM/2/KAS	féminin	1	12	40	141	non	0	Kasai Oriental	2011-01-06	3	6	10	1	209	modérée
227	KASANSA	KASANSA	1	EP KASANSA	3	2011-06-01	LL/372/KAS	masculin	0	10	26	121	non	0	Kasai Oriental	2011-02-06	0	11	10	1	211	modérée
228	KASANSA	KASANSA	1	EP KASANSA	3	2011-06-01	KY/377/KAS	masculin	0	10	30	134	non	1	Kasai Oriental	2011-02-06	3	9	10	1	212	modérée
229	KASANSA	MUKONGO	4	EP INGA 2	3	2011-06-02	TK/574/KAS	masculin	0	14	31	139	non	0	Kasai Oriental	2011-03-06	5	8	10	1	213	modérée
230	KASANSA	KASHILA	2	EP SAINT EMERY	3	2011-05-30	NN/169/KAS	féminin	1	12	32	138	non	1	Kasai Oriental	2011-01-06	0	2	11	1	222	modérée
231	KASANSA	MUKONGO	4	EP INGA 2	3	2011-06-02	MT/558/KAS	masculin	0	16	40	145	non	1	Kasai Oriental	2011-03-06	0	6	11	1	226	modérée
232	KASANSA	NSANGU	5	EP MUHUNDU	3	2011-06-02	KK/456/KAS	masculin	0	10	19	118	non	1	Kasai Oriental	2011-03-06	5	23	10	1	228	modérée
233	KASANSA	MUKONGO	4	EP INGA 2	3	2011-06-02	NM/583/KAS	masculin	0	11	29	123	non	1	Kasai Oriental	2011-03-06	0	8	11	1	228	modérée
234	KASANSA	NSENGA NSENGA	6	CS GM KABILA	3	2011-05-26	KK/5/KAS	masculin	0	10	22	122	non	1	Kasai Oriental	2011-01-06	0	12	11	1	232	modérée
235	KASANSA	KASANSA	1	EP KASANSA	3	2011-06-01	KT/453/KAS	masculin	0	12	40	146	non	1	Kasai Oriental	2011-02-06	1	11	11	1	232	modérée
236	KASANSA	NSENGA NSENGA	6	CS GM KABILA	3	2011-05-26	MK/25/KAS	masculin	0	11	30	131	non	1	Kasai Oriental	2011-01-06	0	15	11	1	235	modérée
237	KASANSA	MUKONGO	4	EP INGA 2	3	2011-06-02	LM/571/KAS	masculin	0	15	41	150	non	0	Kasai Oriental	2011-03-06	5	10	11	1	235	modérée
238	KASANSA	MUKONGO	4	EP INGA 2	3	2011-06-02	BK/597/KAS	masculin	0	10	29	113	non	0	Kasai Oriental	2011-03-06	0	16	11	1	236	modérée
239	KASANSA	NSENGA NSENGA	6	CS GM KABILA	3	2011-05-26	TM/63/KAS	féminin	1	9	24	121	non	1	Kasai Oriental	2011-01-06	1	4	12	1	245	modérée
240	KASANSA	NSENGA NSENGA	6	CS GM KABILA	3	2011-05-26	MK/39/KAS	féminin	1	12	30	137	non	1	Kasai Oriental	2011-01-06	0	6	12	1	246	modérée
241	KASANSA	LAC LOMBA	3	EP LUNGU JUKA	3	2011-05-31	MM/313/KAS	féminin	1	10	24	127	non	1	Kasai Oriental	2011-02-06	0	8	12	1	248	modérée
242	KASANSA	KASHILA	2	EP SAINT EMERY	3	2011-05-30	TK/190/KAS	féminin	1	13	30	131	non	1	Kasai Oriental	2011-01-06	0	9	12	1	249	modérée
243	KASANSA	NSANGU	5	EP MUHUNDU	3	2011-02-06	NK/463/KAS	masculin	0	10	22	124	non	1	Kasai Oriental	2011-03-06	4	7	12	1	251	modérée
244	KASANSA	KASHILA	2	EP SAINT EMERY	3	2011-05-30	BM/183/KAS	masculin	0	11	26	123	non	1	Kasai Oriental	2011-01-06	0	34	11	1	254	modérée
245	KASANSA	KASANSA	1	EP KASANSA	3	2011-06-01	KK/402/KAS	féminin	1	10	27	122	non	1	Kasai Oriental	2011-02-06	0	24	12	1	264	modérée
246	KASANSA	LAC LOMBA	3	EP LUNGU JUKA	3	2011-05-31	MK/297/KAS	féminin	1	13	39	147	non	1	Kasai Oriental	2011-02-06	1	12	13	1	273	modérée
247	KASANSA	KASANSA	1	EP KASANSA	3	2011-06-01	NK/417/KAS	féminin	1	11	25	120	non	1	Kasai Oriental	2011-02-06	0	14	13	1	274	modérée
248	KASANSA	KASANSA	1	EP KASANSA	3	2011-06-01	MB/364/KAS	masculin	0	9	30	132	non	1	Kasai Oriental	2011-02-06	1	14	13	1	275	modérée
249	KASANSA	MUKONGO	4	EP INGA 2	3	2011-06-02	NK/582/KAS	féminin	1	12	35	138	non	1	Kasai Oriental	2011-03-06	1	15	13	1	276	modérée
250	KASANSA	LAC LOMBA	3	EP LUNGU JUKA	3	2011-05-31	MK/296/KAS	féminin	1	11	29	136	non	1	Kasai Oriental	2011-02-06	0	3	14	1	283	modérée
251	KASANSA	NSANGU	5	EP MUHUNDU	3	2011-06-02	MY/462/KAS	masculin	0	10	22	126	non	1	Kasai Oriental	2011-03-06	3	22	13	1	285	modérée
252	KASANSA	NSENGA NSENGA	6	CS GM KABILA	3	2011-05-26	NK/45/KAS	féminin	1	10	24	126	non	1	Kasai Oriental	2011-01-06	6	5	14	1	291	modérée
253	KASANSA	MUKONGO	4	EP INGA 2	3	2011-06-02	MM/568/KAS	masculin	0	14	33	131	non	0	Kasai Oriental	2011-03-06	0	13	14	1	293	modérée
254	KASANSA	NSANGU	5	EP MUHUNDU	3	2011-06-02	TT/466/KAS	féminin	1	10	22	119	non	0	Kasai Oriental	2011-03-06	3	11	14	1	294	modérée
255	KASANSA	KASANSA	1	EP KASANSA	3	2011-06-01	MM/371/KAS	masculin	0	9	28	132	non	1	Kasai Oriental	2011-02-06	0	36	13	1	296	modérée
256	KASANSA	NSANGU	5	EP MUHUNDU	3	2011-06-02	KK/461/KAS	masculin	0	10	22	125	non	1	Kasai Oriental	2011-03-06	3	17	15	1	320	modérée
257	KASANSA	KASANSA	1	EP KASANSA	3	2011-06-01	MI/391/KAS	masculin	0	10	20	111	non	1	Kasai Oriental	2011-02-06	2	5	16	1	327	modérée
258	KASANSA	KASANSA	1	EP KASANSA	3	2011-06-01	KK/447/KAS	masculin	0	12	30	132	non	1	Kasai Oriental	2011-02-06	2	18	16	1	340	modérée
259	KASANSA	MUKONGO	4	EP INGA 2	3	2011-06-02	KK/588/KAS	masculin	0	15	44	147	non	0	Kasai Oriental	2011-03-06	1	20	16	1	341	modérée
260	KASANSA	NSENGA NSENGA	6	CS GM KABILA	3	2011-05-06	KI/3/KAS	masculin	0	9	19	116	non	1	Kasai Oriental	2011-01-06	0	7	17	1	347	modérée
261	KASANSA	NSENGA NSENGA	6	CS GM KABILA	3	2011-05-26	BN/11/KAS	masculin	0	12	27	134	non	1	Kasai Oriental	2011-01-06	0	13	17	1	353	modérée
262	KASANSA	KASANSA	1	EP KASANSA	3	2011-06-01	MK/409/KAS	féminin	1	10	25	127	non	1	Kasai Oriental	2011-02-06	3	27	17	1	370	modérée
263	KASANSA	NSANGU	5	EP MUHUNDU	3	2011-06-02	TM/470/KAS	masculin	0	10	22	124	non	1	Kasai Oriental	2011-03-06	2	14	18	1	376	modérée
264	KASANSA	MUKONGO	4	EP INGA 2	3	2011-06-02	TM/581/KAS	masculin	0	12	30	125	non	0	Kasai Oriental	2011-03-06	2	34	17	1	376	modérée
265	KASANSA	NSENGA NSENGA	6	CS GM KABILA	3	2011-05-26	NL/31/KAS	féminin	1	10	26	126	non	0	Kasai Oriental	2011-01-06	0	58	16	1	378	modérée
266	KASANSA	NSANGU	5	EP MUHUNDU	3	2011-06-02	TK/487/KAS	masculin	0	9	20	119	non	1	Kasai Oriental	2011-03-06	4	19	18	1	383	modérée
267	KASANSA	KASANSA	1	EP KASANSA	3	2011-06-01	KM/394/KAS	masculin	0	9	25	119	non	1	Kasai Oriental	2011-03-06	10	34	17	1	384	modérée
268	KASANSA	NSENGA NSENGA	6	CS GM KABILA	3	2011-05-26	NM/61/KAS	féminin	1	10	26	126	non	1	Kasai Oriental	2011-01-06	1	11	19	1	392	modérée
269	KASANSA	MUKONGO	4	EP INGA 2	3	2011-06-02	BK/551/KAS	masculin	0	11	25	120	non	1	Kasai Oriental	2011-03-06	3	16	19	1	399	modérée
270	KASANSA	KASANSA	1	EP KASANSA	3	2011-06-01	BM/395/KAS	féminin	1	10	20	116	non	1	Kasai Oriental	2011-02-06	5	58	17	1	403	massive
271	KASANSA	MUKONGO	4	EP INGA 2	3	2011-06-02	KM/554/KAS	féminin	1	12	33	133	non	1	Kasai Oriental	2011-03-06	9	15	20	1	424	massive
272	KASANSA	MUKONGO	4	EP INGA 2	3	2011-06-02	WN/580/KAS	masculin	0	11	28	118	non	0	Kasai Oriental	2011-03-06	0	5	10	1	205	massive
273	KASANSA	KASANSA	1	EP KASANSA	3	2011-06-01	MM/425/KAS	féminin	1	12	35	139	non	1	Kasai Oriental	2011-02-06	2	17	21	1	439	massive
274	KASANSA	NSENGA NSENGA	6	CS GM KABILA	3	2011-05-26	TB/10/KAS	masculin	0	11	20	111	non	1	Kasai Oriental	2011-01-06	1	17	22	1	458	massive
275	KASANSA	NSANGU	5	EP MUHUNDU	3	2011-06-02	MK/485/KAS	féminin	1	9	23	124	non	1	Kasai Oriental	2011-03-06	3	56	20	1	459	massive
276	KASANSA	KASANSA	1	EP KASANSA	3	2011-06-01	MM/452/KAS	masculin	0	13	31	141	non	1	Kasai Oriental	2011-02-06	0	21	22	1	461	massive
277	KASANSA	NSANGU	5	EP MUHUNDU	3	2011-06-02	MK/511/KAS	masculin	0	11	27	134	non	0	Kasai Oriental	2011-03-06	2	32	22	1	474	massive
278	KASANSA	NSANGU	5	EP MUHUNDU	3	2011-06-02	KM/516/KAS	masculin	0	11	22	126	non	1	Kasai Oriental	2011-03-06	0	43	22	1	483	massive
279	KASANSA	KASANSA	1	EP KASANSA	3	2011-06-01	MT/393/KAS	masculin	0	10	23	112	non	1	Kasai Oriental	2011-02-06	0	25	23	1	485	massive
280	KASANSA	NSENGA NSENGA	6	CS GM KABILA	3	2011-05-26	MM/32/KAS	féminin	1	9	25	125	non	1	Kasai Oriental	2011-01-06	0	38	23	1	498	massive
281	KASANSA	KASANSA	1	EP KASANSA	3	2011-06-01	IK/369/KAS	masculin	0	10	29	130	non	1	Kasai Oriental	2011-02-06	2	46	23	1	508	massive
282	KASANSA	KASANSA	1	EP KASANSA	3	2011-06-01	MM/421/KAS	féminin	1	11	39	150	non	1	Kasai Oriental	2011-02-06	10	9	25	1	519	massive
283	KASANSA	NSANGU	5	EP MUHUNDU	3	2011-06-02	MT/513/KAS	masculin	0	11	33	117	non	1	Kasai Oriental	2011-03-06	5	18	25	1	523	massive
284	KASANSA	KASANSA	1	EP KASANSA	3	2011-06-01	KK/373/KAS	féminin	1	10	30	132	non	1	Kasai Oriental	2011-02-06	7	137	19	1	524	massive
285	KASANSA	MUKONGO	4	EP INGA 2	3	2011-06-02	KM/552/KAS	masculin	0	13	27	126	non	1	Kasai Oriental	2011-03-06	9	21	25	1	530	massive
286	KASANSA	KASANSA	1	EP KASANSA	3	2011-06-01	MM/379/KAS	masculin	0	10	25	127	non	1	Kasai Oriental	2011-03-06	0	18	15	1	318	massive
287	KASANSA	KASANSA	1	EP KASANSA	3	2011-06-01	KM/365/KAS	masculin	0	9	27	119	non	0	Kasai Oriental	2011-02-06	1	31	26	1	552	massive
288	KASANSA	NSANGU	5	EP MUHUNDU	3	2011-06-02	TI/502/KAS	masculin	0	10	22	123	non	1	Kasai Oriental	2011-03-06	12	25	26	1	557	massive
289	KASANSA	KASANSA	1	EP KASANSA	3	2011-06-01	KN/358/KAS	masculin	0	9	23	122	non	1	Kasai Oriental	2011-02-06	1	41	26	1	562	massive
290	KASANSA	KASANSA	1	EP KASANSA	3	2011-06-01	TK/360/KAS	masculin	0	9	26	123	non	1	Kasai Oriental	2011-02-06	7	99	23	1	566	massive
291	KASANSA	NSANGU	5	EP MUHUNDU	3	2011-06-02	TM/501/KAS	masculin	0	10	20	117	non	1	Kasai Oriental	2011-03-06	2	26	27	1	568	massive
292	KASANSA	MUKONGO	4	EP INGA 2	3	2011-06-02	TN/563/KAS	féminin	1	10	30	130	non	0	Kasai Oriental	2011-03-06	4	91	24	1	575	massive
293	KASANSA	LAC LOMBA	3	EP LUNGU JUKA	3	2011-05-31	MM/291/KAS	masculin	0	10	23	124	non	0	Kasai Oriental	2011-02-06	4	18	28	1	582	massive
294	KASANSA	LAC LOMBA	3	EP LUNGU JUKA	3	2011-05-31	MK/308/KAS	masculin	0	11	26	127	non	1	Kasai Oriental	2011-02-06	7	15	29	1	602	massive
295	KASANSA	KASANSA	1	EP KASANSA	3	2011-06-01	NN/352/KAS	masculin	0	8	18	100	non	1	Kasai Oriental	2011-02-06	0	0	31	1	620	massive
296	KASANSA	NSANGU	5	EP MUHUNDU	3	2011-06-02	MN/514/KAS	masculin	0	10	26	123	non	1	Kasai Oriental	2011-03-06	4	37	29	1	621	massive
297	KASANSA	NSENGA NSENGA	6	CS GM KABILA	3	2011-05-26	MN/7/KAS	masculin	0	10	21	118	non	1	Kasai Oriental	2011-01-06	1	24	30	1	625	massive
298	KASANSA	KASANSA	1	EP KASANSA	3	2011-06-01	DM/375/KAS	féminin	1	9	24	121	non	1	Kasai Oriental	2011-02-06	4	27	30	1	631	massive
299	KASANSA	KASANSA	1	EP KASANSA	3	2011-06-01	KK/433/KAS	masculin	0	11	35	142	non	1	Kasai Oriental	2011-02-06	2	36	30	1	638	massive
300	KASANSA	LAC LOMBA	3	EP LUNGU JUKA	3	2011-05-31	MT/299/KAS	féminin	1	12	36	146	non	1	Kasai Oriental	2011-02-06	4	50	31	1	674	massive
301	KASANSA	LAC LOMBA	3	EP LUNGU JUKA	3	2011-05-31	MM/318/KAS	féminin	1	10	27	131	non	1	Kasai Oriental	2011-02-06	3	32	32	1	675	massive
302	KASANSA	NSENGA NSENGA	6	CS GM KABILA	3	2011-05-26	KB/24/KAS	masculin	0	12	30	130	non	1	Kasai Oriental	2011-01-06	0	17	33	1	677	massive
303	KASANSA	KASANSA	1	EP KASANSA	3	2011-06-01	MN/359/KAS	masculin	0	9	25	114	non	1	Kasai Oriental	2011-02-06	0	4	34	1	684	massive
304	KASANSA	NSENGA NSENGA	6	CS GM KABILA	3	2011-05-26	MM/33/KAS	féminin	1	12	30	133	non	1	Kasai Oriental	2011-01-06	1	24	33	1	685	massive
305	KASANSA	MUKONGO	4	EP INGA 2	3	2011-06-02	LT/564/KAS	masculin	0	13	28	128	non	1	Kasai Oriental	2011-03-06	5	21	35	1	726	massive
306	KASANSA	NSENGA NSENGA	6	CS GM KABILA	3	2011-05-26	MK/23/KAS	masculin	0	12	25	126	non	1	Kasai Oriental	2011-01-06	1	29	35	1	730	massive
307	KASANSA	KASANSA	1	EP KASANSA	3	2011-06-01	MK/381/KAS	masculin	0	10	32	129	non	1	Kasai Oriental	2011-02-06	6	52	34	1	738	massive
308	KASANSA	NSENGA NSENGA	6	CS GM KABILA	3	2011-05-26	KK/15/KAS	masculin	0	11	26	123	non	1	Kasai Oriental	2011-01-06	0	25	36	1	745	massive
309	KASANSA	LAC LOMBA	3	EP NDINGA	3	2011-05-31	LT/236/KAS	féminin	1	12	35	144	non	1	Kasai Oriental	2011-01-06	0	37	36	1	757	massive
310	KASANSA	NSANGU	5	EP MUHUNDU	3	2011-06-02	BT/480/KAS	masculin	0	10	22	129	non	1	Kasai Oriental	2011-03-06	2	24	39	1	806	massive
311	KASANSA	KASANSA	1	EP KASANSA	3	2011-06-01	NN/368/KAS	masculin	0	10	30	123	non	1	Kasai Oriental	2011-02-06	7	98	37	1	845	massive
312	KASANSA	NSANGU	5	EP MUHUNDU	3	2011-06-02	KK/509/KAS	masculin	0	10	23	124	non	0	Kasai Oriental	2011-03-06	8	21	41	1	849	massive
313	KASANSA	NSENGA NSENGA	6	CS GM KABILA	3	2011-05-26	KL/52/KAS	féminin	1	9	23	113	non	1	Kasai Oriental	2011-01-06	12	11	44	1	903	massive
314	KASANSA	NSANGU	5	EP MUHUNDU	3	2011-05-02	TB/518/KAS	masculin	0	9	21	117	non	1	Kasai Oriental	2011-03-06	4	17	45	1	921	massive
315	KASANSA	NSENGA NSENGA	6	CS GM KABILA	3	2011-05-26	NL/36/KAS	féminin	1	11	28	133	non	1	Kasai Oriental	2011-01-06	0	14	46	1	934	massive
316	KASANSA	MUKONGO	4	EP INGA 2	3	2011-06-02	NM/579/KAS	masculin	0	10	25	112	non	0	Kasai Oriental	2011-03-06	7	28	45	1	935	massive
317	KASANSA	KASANSA	1	EP KASANSA	3	2011-06-01	ML/420/KAS	féminin	1	11	34	138	non	1	Kasai Oriental	2011-02-06	1	31	47	1	972	massive
318	KASANSA	KASANSA	1	EP KASANSA	3	2011-06-01	MM/441/KAS	féminin	1	11	38	141	non	1	Kasai Oriental	2011-02-06	0	24	48	1	984	massive
319	KASANSA	MUKONGO	4	EP INGA 2	3	2011-06-02	KM/562/KAS	masculin	0	10	32	126	non	1	Kasai Oriental	2011-03-06	8	29	49	1	1017	massive
320	KASANSA	NSENGA NSENGA	6	CS GM KABILA	3	2011-05-26	MM/37/KAS	féminin	1	12	32	141	non	1	Kasai Oriental	2011-01-06	1	33	51	1	1054	massive
321	KASANSA	KASANSA	1	EP KASANSA	3	2011-06-01	KB/407/KAS	féminin	1	10	24	117	non	1	Kasai Oriental	2011-02-06	0	21	53	1	1081	massive
322	KASANSA	KASANSA	1	EP KASANSA	3	2011-06-01	TK/403/KAS	féminin	1	10	27	132	non	1	Kasai Oriental	2011-02-06	0	38	54	1	1118	massive
323	KASANSA	MUKONGO	4	EP INGA 2	3	2011-06-02	MM/592/KAS	féminin	1	12	36	144	non	1	Kasai Oriental	2011-03-06	15	52	54	1	1147	massive
324	KASANSA	KASANSA	1	EP KASANSA	3	2011-06-01	OK/416/KAS	féminin	1	11	31	139	non	1	Kasai Oriental	2011-02-06	5	8	62	1	1253	massive
325	KASANSA	NSENGA NSENGA	6	CS GM KABILA	3	2011-05-26	KK/13/KAS	masculin	0	11	25	128	non	1	Kasai Oriental	2011-01-06	1	37	61	1	1258	massive
326	KASANSA	MUKONGO	4	EP INGA 2	3	2011-06-02	MK/572/KAS	féminin	1	10	27	117	non	0	Kasai Oriental	2011-03-06	4	75	65	1	1379	massive
327	KASANSA	KASANSA	1	EP KASANSA	3	2011-06-01	MY/378/KAS	masculin	0	10	28	125	non	1	Kasai Oriental	2011-02-06	1	69	70	1	1470	massive
328	KASANSA	MUKONGO	4	EP INGA 2	3	2011-06-02	LI/601/KAS	masculin	0	13	30	122	non	0	Kasai Oriental	2011-03-06	1	60	75	1	1561	massive
329	KASANSA	MUKONGO	4	EP INGA 2	3	2011-06-02	NT/590/KAS	masculin	0	11	27	116	non	1	Kasai Oriental	2011-03-06	26	114	90	1	1940	massive
330	KASANSA	KASANSA	1	EP KASANSA	3	2011-06-01	ML/413/KAS	féminin	1	10	26	123	non	1	Kasai Oriental	2011-02-06	0	91	93	1	1951	massive
331	KASANSA	MUKONGO	4	EP INGA 2	3	2011-06-02	KK/599/KAS	masculin	0	11	24	119	non	1	Kasai Oriental	2011-03-06	6	49	95	1	1955	massive
332	KASANSA	MUKONGO	4	EP INGA 2	3	2011-06-02	BM/561/KAS	masculin	0	13	33	133	non	1	Kasai Oriental	2011-03-06	4	76	120	1	2480	massive
333	KASANSA	NSANGU	5	EP MUHUNDU	3	2011-06-02	MT/504/KAS	masculin	0	10	27	130	non	1	Kasai Oriental	2011-03-06	3	128	131	1	2751	massive
334	KASANSA	NSENGA NSENGA	6	CS GM KABILA	3	2011-05-26	MB/62/KAS	féminin	1	11	30	137	non	1	Kasai Oriental	2011-01-06	1	172	142	1	3013	massive
335	KASANSA	KASANSA	1	EP KASANSA	3	2011-06-01	BM/366/KAS	masculin	0	10	29	130	non	1	Kasai Oriental	2011-02-06	12	84	147	1	3036	massive
